# Supplementary material for: Predictive and Diagnostic Values of Systemic Inflammatory Indices in Bronchopulmonary Dysplasia
Source: Children (Basel). 2023 Dec 25;11(1):24. doi: 10.3390/children11010024 (PMC10814477; doi:10.3390/children11010024)
Supplement: Supplementary file 1 [file children-11-00024-s001.zip]

Archive with 1 entries (1 files):
- children-2748456-supplementary.pdf
